# Supplementary material for: Patient-Reported Mobility, Physical Activity, and Bicycle Use after Vulvar Carcinoma Surgery
Source: Cancers (Basel). 2023 Apr 16;15(8):2324. doi: 10.3390/cancers15082324 (PMC10136582; doi:10.3390/cancers15082324)
Supplement: Supplementary file 1 [file cancers-15-02324-s001.zip]

Archive with 2 entries (2 files):
- Appendix A GO-bicycling questionnaire.pdf
- Dataset mobility and bicycling questionnaires.xlsx
