# Supplementary material for: Patient-Reported Mobility, Physical Activity, and Bicycle Use after Vulvar Carcinoma Surgery
Source: Cancers (Basel). 2023 Apr 16;15(8):2324. doi: 10.3390/cancers15082324 (PMC10136582; doi:10.3390/cancers15082324)
Supplement: Supplementary file 1 [file cancers-15-02324-s001.zip › Dataset mobility and bicycling questionnaires.xlsx]

## Sheet: Additional info
This sheet contains more information about the questionnaires
The first rows of each questionnaire sheet contains titles describing the corresponding columns in dutch & english
EQ-5D-5L
Column	Response	Label
Dimensions	1	No problems
	2	Slight problems
	3	Moderate problems
	4	Severe problems
	5	Unable to / extreme problems
SQUASH
Column	Explanation
Light work	sitting/standing with some walking, eg., a desk job
Intense work	regularly lifting heavy objects at work
Light household work	cooking, washing dishes, ironing, child care
Intense household work	scrubbing floor, walking with heavy shopping bags
	Response	Label
Effort	1	Slow (walking & cycling) / light (other activities)
	2	Moderate
	3	Fast (walking & cycling) / intense (other activities)
GO-Bicycling
Whenever only 0's and 1's are present in the responses, these responses mean 'No' and 'Yes' respectively
Column	Response	Label
Problems with cycling	1	I have no problems with cycling
	2	I have slight problems with cycling
	3	I have moderate problems with cycling
	4	I have severe problems with cycling
	5	I am not able to cycle
	Explanation
Cycling duration	Duration able to cycle in minutes
Cycling distance	Distance able to cycle in kilometers
	Response	Label
Complaints	1	None
	2	A little
	3	Moderate
	4	Severe
Impediment	1	No, I did not cycle before the treatment either
Does the vulva prevent you from cycling?	2	No, I can still cycle as well as before this disease and treatment
	3	No, the treatment haas reduced or eliminated the impairment
	4	Yes
No adjustments, because	1	I did not know about these aids
	2	I knew these aids existed, but not how to get them
	3	I knew these aids existed, but it is not worth the effort
	4	Other, namely:
Budget for comfort enhancing saddle	1	0€ - 50€
	2	50€ - 100€
	3	100€ - 150€
	4	150€ - 200€
	5	200+€

## Sheet: EQ-5D-5L
EQ-5D-5L			DIMENSIONS					VISUAL ANALOGUE SCORE
			Mobiliteit	Zelfzorg	Dagelijkse Activiteiten	Pijn / Ongemak	Angst / Somberheid
Record ID	Age	Survey progress	Mobility	Self-care	Usual Activities	Pain / Discomfort	Anxiety / Depression	VAS
1	47	100	2	1	2	2	2	40
2	40	100	1	1	1	2	1	80
3	44	100	2	1	5	2	1	60
4	70	100	3	1	3	3	2	70
6	73	64	1	1	1	1	1	95
7	58	100	1	1	1	1	1	95
8	70	100	1	1	1	1	1	75
10	61	100	2	1	2	2	2	80
11	50	100	2	1	1	2	2	85
15	46	100	1	1	2	2	1	89
16	84	17	1	1	1	1	1	100
18	53	93	1	1	1	2	1	81
19	57	100	1	1	1	1	2	90
20	84	15	2	1	1	1	1	70
23	76	55	1	1	2	2	2	65
24	92	100	3	2	3	3	1	56
25	75	100	1	1	1	1	1	81
27	76	100	1	1	2	1	1	81
28	86	100	3	1	2	1	1	60
29	67	100	1	1	1	2	1	70
30	61	100	3	2	4	4	4	70
31	85	100	1	1	2	1	2	70
33	83	100	1	1	1	1	1	78
34	69	100	1	1	1	1	1	69
36	59	100	1	1	1	2	1	77
37	70	100	1	1	1	1	2	75
40	85	61	2	1	3	3	2	70
41	71	100	1	1	1	1	1	100
44	64	100	1	1	1	1	1	100
46	73	100	1	1	1	1	1	81
49	44	100	1	1	1	1	3	90
50	49	100	1	1	1	3	2	75
51	66	57	1	1	1	1	1	90
52	49	100	1	1	2	2	1	75
53	80	100	1	1	2	2	1	74
54	69	100	2	1	1	2	2	70
55	70	100	1	1	1	1	1	0
56	88	59	1	1	2	3	1	70
57	66	100	1	1	1	1	1	90
60	77	100	1	1	3	1	1	80
62	76	100	3	1	2	2	1	70
65	62	100	1	1	1	1	1	75
66	89	100	1	1	1	1	1	95
68	71	100	1	1	1	1	1	71
70	63	100	3	1	4	3	2	48
71	64	86	1	1	1	1	1	100
74	74	65	5	1	3	1	2	30
76	68	100	1	1	1	1	1	100
77	59	60	3	3	4	4	3	40
79	73	100	2	1	3	3	1	62
80	67	100	1	1	1	1	1	75
82	44	73	1	1	2	1	1	22
85	78	100	3	1	3	2	1	69
86	66	100	1	1	1	1	2	81
90	83	65	1	1	3	2	2	70
92	68	100	1	1	1	2	1	80
93	61	100	4	3	4	4	3	40
94	57	100	1	1	2	2	1	84
95	63	100	1	1	1	1	1	100
98	65	100	1	1	2	2	2	91
99	73	100	1	1	1	1	1	100
103	67	63	1	1	1	2	1	90
109	59	90	1	1	1	1	1	100
110	66	100	1	1	1	3	1	80
112	62	100	1	1	1	1	1	80
113	68	100	1	1	1	1	1	75
117	78	59	2	1	1	1	1	80
119	73	100	2	1	1	2	2	61
121	72	100	1	1	2	2	2	87
123	82	100	1	1	1	2	3	60
127	64	100	1	1	1	1	1	100
128	47	100	1	1	1	1	1	80
129	79	61	1	1	1	2	1	95
130	55	100	1	1	1	2	2	77
131	47	100	1	1	1	1	1	100
132	82	60	3	3	3	2	1	65
133	77	54	4	2	3	3	1	60
134	73	100	2	1	1	2	2	79
135	86	53	1	1	1	1	1	95
136	77	53	2	1	1	2	2	95
137	86	100	1	1	1	1	1	80
138	82	65	3	1	2	3	1	85
139	72	94	1	1	1	1	1	90
140	79	68	4	5	4	5	3	5

## Sheet: SQUASH
SQUASH			WOON-WERK/SCHOOL VERKEER (COMMUTING ACTIVITIES)						LICHAMELIJKE ACTIVITEIT OP WERK EN SCHOOL (ACTIVITIES AT WORK AND SCHOOL)		HUISHOUDELIJKE ACTIVITEITEN (HOUSEHOLD ACTIVITIES)				VRIJE TIJD (LEISURE TIME ACTIVITIES)																												TOTAAL (TOTAL)
			Lopen van/naar werk of school			Fietsen van/naar werk of school			Licht en matig inspannend werk	Zwaar inspannend werk	Licht en matig inspannend huishoudelijk werk		Zwaar inspannend huishoudelijk werk		Wandelen			Fietsen			Tuinieren			Klussen/doe-het-zelven			Sport A				Sport B				Sport C				Sport D				Op gemiddeld hoeveel dagen per week bent u, alles bijelkaar opgeteld, tenminste een half uur bezig met fietsen, klussen, tuinieren of sporten?
			Walking from/to work or school			Bicycling from/to work or school			Light work	Intense work	Light household work		Intense household work		Walking			Bicycling			Gardening			Odd jobs																			On average how many days a week, all things considered, do you spend at least half an hour cycling, odd jobs, gardening or sports?
Record ID	Age	Survey progress	days	minutes	effort	days	minutes	effort	hours	hours	days	minutes	days	minutes	days	minutes	effort	days	minutes	effort	days	minutes	effort	days	minutes	effort	name	days	minutes	effort	name	days	minutes	exertion	name	days	minutes	effort	name	days	minutes	effort	days a week
1	47	100	0			0			0	0	0		0		3	90	2	0			0			0			Hardlopen	2	90	2													3
2	40	100	0			0			24	0	7	60	2	30	5	60	2	3	15	2	0			0			yoga	1	90	2	bootcamp	1	60	3									4
3	44	100	0			0			34	0	7	0	0		7	90	2	0			0			0																			0
4	70	100	0			0			0	0	7	180	7	90	2	60	2	2	240	2	0			0			Zwemmen	1	180	2													2
6	73	64	0			0			0	0	3	120	2	60	0			0			3	60	2	1	240	2	Gymnastiek	3	30	2													7
7	58	100	0			0			0	40	7	60	2	60	5	60	2	0			0			0																			3
8	70	100	0			0			0	0	7	60	0		0			0			0			0																			7
10	61	100	0			0			24	2	7	120	3	12	3	120	2	0			3	120	2	0																			3
11	50	100	0			0			0	0	7	120	2	120	7	90	2	0			1	60	2	1	60	2																	1
15	46	100	3	25	2	3	25	2	6	6	4	60	4	60	7	45	2	0			0			0																			4
18	53	93	5	5	2	0			0	0	7	2	2	1	4	15	2	0			0			0																			0
19	57	100	0			4	10	2	8	20	3	120	1	30	5	60	2	3	30	2	0			0																			6
23	76	55	0			0			0	0	0		0		1	1	1	0			0			0																			1
24	92	100	0			0			0	0	7	180	0		5	30	1	0			2	20	1	0			Fitness	2	30	1													4
25	75	100	7	60	2	0			0	0	7	60	0		7	60	2	0			5	60	2	5	60	2	Zwemmen	5	45	2	Gymnastiek	1	60	2	Handbal	1	45	2					5
27	76	100	0			0			0	0	3	120	0		4	30	2	1	45	2	0			0			Ouderengym	1	60	2													1
28	86	100	7	180	1	0			0	0	7	0	0		2	10	1	0			0			0																			0
29	67	100	0			0			0	0	7	30	2	10	0			0			0			0																			2
30	61	100	0			0			0	0	3	90	3	105	3	60	1	0			0			0																			3
31	85	100	0			0			0	0	7	40	1	50	1	30	1	0			3	35	1	3	120	1																	2
33	83	100	0			0			0	0	5	120	2	60	0			3	30	2	0			0			Bowls	1	120	2													4
34	69	100	0			3	20	2	0	0	7	180	1	30	7	60	2	3	20	2	1	15	2	0			zwemmen	1	40	2													3
36	59	100	0			0			0	0	6	120	0		3	60	1	0			3	30	2	0																			0
37	70	100	0			0			0	0	0		0		2	10	2	1	15	2	0			0																			3
40	85	61	0			0			0	0	7	300	0		0			0			0			0																			7
41	71	100	0			0			0	0	7	480	0		0			7	60	2	1	60	2	0			Tennis	2	60	2													7
44	64	100	0			0			0	0	0		0		3	90	2	0			0			0																			3
46	73	100	0			0			0	0	7	120	1	30	7	120	2	0			1	60	2	0																			7
49	44	100	0			2	10	2	32	0	7	3	3	30	2	30	2	2	15	2	1	15	2	0			Body	3	45	2													4
50	49	100	0			0			15	10	7	180	2	240	7	120	2	0			1	120	2	0			Aqua fit	1	60	2													3
51	66	57	4	30	2	4	30	2	20	3	7	300	5	300	2	130	2	2	30	2	2	20	2	1
52	49	100	0			5	15	2	0	0	7	700	6	30	7	45	2	7	15	2	1	30	2	1	30	2																	7
53	80	100	0			0			0	0	4	90	0		0			1	60	1	0			0																			5
54	69	100	0			0			0	0	4	10	1	10	3	30	2	5	15	2	1	30	2	0																			1
55	70	100	0			0			0	2	7	30	7	60	7	30	2	0			0			0																			7
56	88	59	0			0			0	0	5	180	0		7	30	2	0			0			0			Gymnastiek	1	45	2													6
57	66	100	0			0			0	0	2	30	2	15	2	30	2	2	30	2	1	60	2	1	60	1	Tennis	2	75	2													3
60	77	100	0			0			0	0	5	240	0		2	135	2	7	20	2	0			0			Tennis	1	60	2	Fysio	1	45	2									7
62	76	100	1	10	2	2	20	2	8	1	7	120	0		3	30	2	6	60	2	1	60	1	0																			6
65	62	100	0			1	20	2	3	0	5	180	0		0			0			5	180	2	0			Geen naam gegeven	1	90	2													7
66	89	100	0			0			0	0	7	0	0		7	20	2	0			0			0																			1
68	71	100	0			0			0	0	5	5	0		2	30	2	7	60	2	0			0																			7
70	63	100	0			0			0	0	2	90	0		0			0			1	30	1	0			Nederland in beweging op tv	3	20	2													0
71	64	86	0			0			0	0	5	120	4	30	4	30	2	0			0			0																			0
74	74	65	1	180	1	1	180	1	0	0	7	180	0		0			0			0			0																			0
76	68	100	0			0			0	0	7	180	4	120	7	120	2	7	120	2	3	60	2	0																			7
77	59	60	0			0			0	0	7	540	0		4	40	2	0			0			0																			7
79	73	100	0			0			0	0	7	60	0		3	15	1	1	60	2	1	10	1	0																			1
80	67	100	0			0			0	0	7	130	0		3	75	2	2	120	2	0			0																			3
82	44	73	0			0			0	0	7	60	0		5	20	1	0			0			0																			0
85	78	100	0			0			0	0	7	0	0		0			0			4	30	2	0																			7
86	66	100	0			0			10	0	7	240	2	60	7	45	2	7	30	1	4	120	2	1	45	2																	6
90	83	65	0			0			0	0	7	120	0		7	30	1	0			2	30	1	0																			7
92	68	100	0			0			0	0	6	60	6	60	7	30	2	4	60	2	0			0																			6
93	61	100	0			0			0	0	5	240	0		0			7	10	3	0			0																			0
94	57	100	0			0			28	0	5	90	1	60	5	60	2	2	90	2	1	60	2	1	120	2	Bootcamp	1	50	3													7
95	63	100	0			0			0	0	7	30	3	60	0			4	30	2	0			0																			4
98	65	100	0			0			0	0	7	60	1	60	1	30	2	5	30	2	1	30	2	0																			3
99	73	100	0			0			0	0	6	0	0		1	45	2	6	90	2	0			0																			6
103	67	63	0			0			5	1	7	240	7	30	2	120	2	0			0			0																			7
110	66	100	2	20	2	0			14	5	5	180	1	120	2	120	2	4	150	2	1	60	2	0			zwemmen	2	1	2	wandelen	2	1	2									7
112	62	100	0			0			15	9	7	150	1	30	1	60	2	1	30	2	0			0																			3
113	68	100	0			0			0	0	7	120	2	40	2	50	2	0			1	30	2	0																			1
117	78	59	0			0			0	0	7	120	0		3	60	2	0			0			0			fysio	1	75	2													0
119	73	100	0			0			0	0	2	60	0		7	20	2	5	20	2	1	30	2	0																			6
121	72	100	4	100	3	0			16	3	7	120	1	40	2	40	3	0			4	20	2	0																			7
123	82	100	0			0			0	0	5	3	0		0			5	30	2	0			0			gym	1	60	2													5
127	64	100	0			0			0	0	7	90	1	60	7	210	3	5	120	3	4	60	2	3	120	2	tennis	2	150	2	golf	3	240	2									7
128	47	100	0			0			45	0	7	45	1	60	2	60	2	0			0			0			body combat/boksen	3	40	3													3
129	79	61	0			0			0	0	7	180	1	0	7	180	2	0			7	180	2	2	300	2																	0
130	55	100	0			0			26	2	5	100	5	10	5	40	2	2	10	2	1	30	2	0			Tennis	2	60	2	Powerwalken, cardio	2	60	2	Krachtoefeningen	2	15	2					6
131	47	100	4	40	3	0			32	0	7	60	1	10	7	30	2	7	30	2	2	30	2	0																			7
132	82	60	0			0			0	0	0	0	0		0			0			0			0																			0
133	77	54	0			0			0	0	7	120	0		0			0			0			0																			0
134	73	100	0			0			0	0	7	180	0		5	45	2	0			0			1	15	2	Onder begeleiding sport	2	60	2													3
137	86	100	0			0			0	0	7	180	1	120	2	60	2	1	30	1	2	240	2	0																			5
138	82	65	0			0			0	0	7	360	0		0			0			1	180	2	1	60	2																	7
139	72	94	0			0			0	0	7	225	3	120	5	75	2	0			1	0	2	0			gym	1	75	2	zwemmen	2	90	2									7
140	79	68	3	30	1	0			0	0	7	60	0		0			0			0			0																			0

## Sheet: GO-bicycling
GO-Bicycling			ALGEMEEN (GENERAL)											KLACHTEN (COMPLAINTS)										BELEMMERING EN WENSEN (PREVENTION AND WISHES)						AANPASSINGEN (ADJUSTMENTS)
			Medical history		General cycling			Type of bike owned						Complaints experienced during cycling					Complaints experienced after cycling						Cycling activities liked to be done more often in the future						Adjustments made
			Operatie	Bestraald	Probleem met fietsen	Fietsen duratie	Fietsen afstand	Stadsfiets	Elektrische fiets	Mountain bike	Racefiets	Anders		Zitbotjes	Vulva	Jeuk	Schurend	Anders	Pijn in de zitbotjes	Vulva	Jeuk	Schurend	Anders	Belemmering	2km	2-10km	>10km	Sporten	Geen	Aanpassing gemaakt	Nieuwe fiets	Afstelling	Nieuw zadel	Fiets kleding	Anders		Geen aanpassing, want	Anders	Budget voor zadel
Record ID	Age	Survey progress	Surgery	Radiotherapy	Problems with cycling	Cycling duration	Cycling distance	City bike	Electric bike	Mountain bike	Road Bike	Other		Sit bones	Skin of the vulva	Itching	Chafing	Other	Sit bones	Skin of the vulva	Itching	Chafing	Other	Impediment				Sports	None	Made any adjustments	New bike	Tuning	New saddle	Cycle clothes	Other		No adjustment, because	Other	Budget for saddle
1	47	100	1	0	5			0	0	0	0	0		3	3	1	1		3	3	1	1		4	0	0	0	0	1	0	0	0	0	0	0		2		5
2	40	100	1	0	1	60	10	1	0	0	0	0		1	2	1	1		1	2	2	2		2	0	0	0	0	1	0	0	0	0	0	0		1		2
3	44	100	1	0	5			0	0	0	0	0		3	4	1	4		3	4	1	4		4	0	0	1	0	0	0	0	0	0	0	0		1		5
4	70	100	1	0	2	120	30	1	1	0	0	0							3	2	3	3		2	0	0	0	0	1	1	0	0	0	0	1				1
6	73	64	1	0				0	1	0	0	0													0	0	0	0	0		0	0	0	0	0
7	58	100	1	1	1	60	2	1	0	0	0	0		1	1	1	1		1	1	1	1		2	0	0	0	0	1	0	0	0	0	0	0		4		1
8	70	100	0	1	1	30	7	0	1	0	0	0							1	1	1	1		2	0	1	0	0	0	0	0	0	0	0	0		1		1
10	61	100	1	0	5			0	0	0	0	0		1	4	2	4		3	4	2	3		4	1	1	1	0	0	0	0	0	0	0	0		1		2
11	50	100	1	0	3	10	0	0	1	0	0	0							2	3	1	2		4	1	1	0	0	0	0	0	0	0	0	0		1		1
15	46	100	1	0	2	15	5	1	0	0	0	0		2	2	3	2		2	2	3	2		4	0	0	0	0	1	0	0	0	0	0	0		1		1
18	53	93	0	1	5			0	0	0	0	0		4	4	2	2		4	4	4	4		4	0	0	0	0	1	0	0	0	0	0	0		3
19	57	100	1	0	2	45	25	0	1	0	0	0		2	2	1	1		1	1	1	1		2	0	0	1	0	0	1	0	0	1	0	0				2
23	76	55	1	0				0	0	0	0	0													0	0	0	0	0		0	0	0	0	0
24	92	100	1	0	5			0	0	0	0	0		4	4	4	4		4	4	4	4		1	0	0	0	0	1	0	0	0	0	0	0		4		2
25	75	100	1	0	5			0	0	0	0	0		1	1	1	1		1	1	1	1		1	0	0	0	0	1	0	0	0	0	0	0		4		1
27	76	100	1	0	2	45	8	1	0	0	0	0		2	1	1	1		1	1	1	1		4	0	1	0	0	0	1	0	0	0	1	0				2
28	86	100	1	0	5			0	0	0	0	0		1	1	3	1		1	1	3	1		1	0	0	0	0	1	0	0	0	0	0	0		4		1
29	67	100	1	0	1	30	5	1	0	0	0	0		2	1	1	1		2	1	1	1		2	0	1	0	0	0	0	0	0	0	0	0		1		2
30	61	100	1	1	2	30	1	1	0	0	0	0							2	2	1	2		1	0	0	0	0	1	0	0	0	0	0	0		3		1
31	85	100	1	1	1	60	20	0	1	0	0	0		1	1	2	2		1	1	2	1		3	0	0	0	0	1	0	0	0	0	0	0		1		1
33	83	100	1	0	1	180	40	0	1	0	0	0		1	1	1	1		1	1	1	1		2	0	0	0	0	1	1	0	0	1	0	0				1
34	69	100	1	1	1	20	3	1	0	0	0	0		1	1	1	1		1	1	1	1		2	0	1	0	0	0	0	0	0	0	0	0		1		1
36	59	100	1	0	3	0	0	0	0	0	0	0							1	1	1	1		1	0	0	0	0	1	0	0	0	0	0	0		1		5
37	70	100	1	0	1	15	5	0	1	0	0	0							1	1	1	1		2	0	1	0	0	0	0	0	0	0	0	0		1		1
40	85	61	1	1	5			0	0	0	0	0													0	0	0	0	0		0	0	0	0	0
41	71	100	1	0	2	120	10	1	0	0	0	0		1	1	1	1		1	1	1	1		2	0	1	0	0	0	1	0	0	1	0	0				5
44	64	100	1	0	1	60	1	1	0	0	0	0							1	1	1	2		2	0	0	0	0	1	0	0	0	0	0	0		1		1
46	73	100	1	0	1	60	10	0	1	0	0	0		2	1	1	1		1	1	1	1		2	0	0	0	0	1	0	0	0	0	0	0		1		1
49	44	100	1	0	1	60	15	1	0	0	0	0		1	1	1	1		1	1	1	1		2	0	1	0	0	0	0	0	0	0	0	0		2		1
50	49	100	1	0	3	0	0	0	0	0	0	0		3	1	1	1		1	1	1	1		1	0	0	0	0	1	0	0	0	0	0	0		4		1
52	49	100	1	0	1	100	30	0	1	0	0	0		3	3	1	3		3	3	1	3		2	0	0	1	0	0	0	0	0	0	0	0		1		1
53	80	100	1	0	2	60	10	0	1	0	0	0							2	3	1	1		4	0	1	0	0	0	0	0	0	0	0	0		4		2
54	69	100	1	1	3	20	5	1	0	0	0	0		1	3	2	3		1	3	2	2		4	0	1	0	0	0	1	0	1	0	0	0				1
55	70	100	1	0	5			0	0	0	0	0		1	1	1	1		1	1	1	1		1	0	0	0	0	1	0	0	0	0	0	0		4		1
56	88	59	1	0				0	0	0	0	0													0	0	0	0	0		0	0	0	0	0
57	66	100	1	1	3	60	15	0	1	0	0	0		1	3	1	4		1	3	1	4		4	0	0	1	0	0	1	0	0	1	0	0				2
60	77	100	0	1	1	60	15	1	0	0	0	1							1	1	1	1		2	0	0	1	0	0	0	0	0	0	0	0		4		2
62	76	100	1	0	2	90	15	1	0	0	0	0		1	1	1	3		1	1	1	3		4	0	0	1	0	0	1	0	0	1	0	0				2
65	62	100	1	0	1	0	0	1	0	0	0	0		1	1	1	1		1	1	1	1		2	0	0	1	0	0	0	0	0	0	0	0		1		1
66	89	100	1	0	3	0	0	1	0	0	0	0		1	1	1	1		1	1	1	1		1	0	0	0	0	1	0	0	0	0	0	0		1		1
68	71	100	1	0	1	90	35	0	1	0	0	0		2	2	1	1		2	1	1	1		2	0	0	1	0	0	0	0	0	0	0	0		1		4
70	63	100	1	1	4	5	0	1	0	0	0	0		3	3	1	4		2	2	1	4		4	0	0	1	0	0	1	1	0	0	0	1				2
71	64	86	1	0	2	30	0	1	0	0	0	0		1	2	1	1		1	1	1	1			0	0	0	0	0		0	0	0	0	0
74	74	65	1	1	5			0	0	0	0	0													0	0	0	0	0		0	0	0	0	0
76	68	100	1	0	1	240	50	0	1	0	0	0		1	1	1	1		1	1	1	1		1	0	0	1	0	0	0	0	0	0	0	0		1		1
77	59	60	1	0				0	0	0	0	1													0	0	0	0	0		0	0	0	0	0
79	73	100	0	1	1	60	10	1	1	0	0	0		1	2	1	2		1	2	1	2		4	0	0	0	0	1	0	0	0	0	0	0		1		1
80	67	100	1	0	1	120	40	1	0	0	0	0		3	1	1	1		1	1	1	1		2	0	1	1	0	0	1	0	0	1	0	0				1
82	44	73	1	0	1	30	5	1	0	0	0	0		2	1	1									0	0	0	0	0		0	0	0	0	0
85	78	100	1	0	4	0	0	0	1	0	0	0		1	4	3	3		1	3	3	3		4	0	0	1	0	0	0	0	0	0	0	0		3		2
86	66	100	1	0	3	60	25	0	1	0	0	0		1	2	1	2		1	1	1	1		2	0	0	1	0	0	1	0	0	1	0	0				2
90	83	65	1	1	5			0	0	0	0	0													0	0	0	0	0		0	0	0	0	0
92	68	100	1	1	3			0	0	0	0	0		4	4	1	3		1	4	1	3		4	0	0	1	0	0	1	1	0	1	1	0				4
93	61	100	1	0	1	30	5	0	1	0	0	1		1	1	1	1		1	1	1	1		3	0	1	0	0	0	1	0	0	1	0	0				2
94	57	100	0	1	3	240	55	0	0	1	0	0		1	1	1	1		1	3	1	3		4	0	0	1	0	0	1	0	1	0	1	0				3
95	63	100	1	0	1	60	20	0	1	0	0	0		2	1	1	1		2	1	1	1		2	0	1	0	0	0	0	0	0	0	0	0		1		1
98	65	100	1	0	2	60	30	0	1	0	0	0		2	2	1	2		1	1	1	2		3	0	0	1	0	0	1	0	1	0	0	0				1
99	73	100	1	0	1	120	60	0	1	0	0	0		1	1	1	1		1	1	1	1		2	0	0	0	0	1	0	0	0	0	0	0		2		2
103	67	63	1	0	1			0	0	0	0	1													0	0	0	0	0		0	0	0	0	0
109	59	90	1	0	1	0	0	1	0	0	0	0		1	1	1	1		1	1	1	1		2	0	0	0	0	1	0	0	0	0	0	0
110	66	100	1	0	2	150	35	1	0	0	0	0		2	2	1	2		2	3	1	3		4	0	0	1	1	0	1	0	1	1	0	0				5
112	62	100	1	0	1	60	15	1	0	0	0	0		2	1	1	1		1	1	1	1		2	0	1	0	0	0	0	0	0	0	0	0		1		1
113	68	100	1	0	5			0	0	0	0	0		1	1	1	1		1	1	1	1		1	0	0	0	0	1	0	0	0	0	0	0		4		5
117	78	59	1	0				0	0	0	0	0													0	0	0	0	0		0	0	0	0	0
119	73	100	1	0	2	60	20	0	1	0	0	0		2	2	2	3		1	2	1	1		2	0	1	0	0	0	1	0	0	1	0	0				4
121	72	100	1	1	4	5	1	1	0	0	0	0		3	3	3	3		3	3	1	2		4	0	0	1	0	0	1	0	0	1	0	0				1
123	82	100	1	0	3	45	5	1	0	0	0	0		3	3	1	3		3	3	1	3		4	0	1	0	0	0	0	0	0	0	0	0		1		2
127	64	100	1	0	1	180	50	0	1	0	0	0		1	1	1	1		1	1	1	1		2	0	0	0	0	1	0	0	0	0	0	0		4		1
128	47	100	1	0	1	120	60	1	1	0	0	0		2	1	1	1		2	1	1	1		2	0	0	0	0	1	0	0	0	0	0	0		1		2
129	79	61	0	1				0	0	0	0	0													0	0	0	0	0		0	0	0	0	0
130	55	100	1	0	2	60	30	0	0	1	0	0		1	1	1	1		1	1	1	1		4	0	0	0	0	1	1	0	0	1	0	0				2
131	47	100	1	0	1	90	30	0	1	0	0	0		3	1	1	1		3	1	1	1		2	0	0	0	0	1	0	0	0	0	0	0		4		5
132	82	60	1	0	5			0	0	0	0	0													0	0	0	0	0		0	0	0	0	0
133	77	54	1	0				0	0	0	0	0													0	0	0	0	0		0	0	0	0	0
134	73	100	1	0	5			0	0	0	0	0		4	4	1	3		4	4	1	4		4	0	0	0	0	1	0	0	0	0	0	0		1		1
135	86	53	1	0				0	0	0	0	0													0	0	0	0	0		0	0	0	0	0
136	77	53	1	0				0	0	0	0	0													0	0	0	0	0		0	0	0	0	0
137	86	100	1	0	1	30	5	1	0	0	0	0		1	1	1	1		1	1	1	1		1	0	1	0	0	0	0	0	0	0	0	0		4		1
138	82	65	1	0	5			0	0	0	0	0													0	0	0	0	0		0	0	0	0	0
139	72	94	1	0	1	160	20	0	1	0	0	0		1	1	1	1		1	1	1	1		4	0	0	1	0	0	1	1	0	1	0	0
140	79	68	1	0	5			0	0	0	0	0			2					2					0	0	0	0	0		0	0	0	0	0
